# Supplementary material for: Thomson–Einstein’s Tea Leaf Paradox Revisited: Aggregation in Rings
Source: Micromachines (Basel). 2023 Oct 30;14(11):2024. doi: 10.3390/mi14112024 (PMC10672922; doi:10.3390/mi14112024)
Supplement: Supplementary file 1 [file micromachines-14-02024-s001.zip]

Archive with 3 entries (3 files):
- micromachines-2669509 - Supplementary material.pdf
- VideoS1.mp4
- VideoS2.mp4
